# Supplementary material for: Differential Drought Responses of Soybean Genotypes in Relation to Photosynthesis and Growth-Yield Attributes
Source: Plants (Basel). 2024 Oct 2;13(19):2765. doi: 10.3390/plants13192765 (PMC11478663; doi:10.3390/plants13192765)
Supplement: Supplementary file 1 [file plants-13-02765-s001.zip]

Archive with 1 entries (1 files):
- plants-3171098-supplementary.docx
